# Supplementary material for: Silkworm Hemolymph and Cocoon Metabolomics Reveals Valine Improves Feed Efficiency of Silkworm Artificial Diet
Source: Insects. 2024 Apr 19;15(4):291. doi: 10.3390/insects15040291 (PMC11050563; doi:10.3390/insects15040291)
Supplement: Supplementary file 1 [file insects-15-00291-s001.zip]

Archive with 1 entries (1 files):
- insects-2945824-supplementary.pdf
